# Supplementary material for: Mammalian nuclear speckles exhibit stable association with chromatin: a biochemical study
Source: Nucleus. 2022 Feb 27;13(1):58–73. doi: 10.1080/19491034.2021.2024948 (PMC8890396; doi:10.1080/19491034.2021.2024948)
Supplement: Supplemental Material [file KNCL_A_2024948_SM5157.zip]

Archive with 4 entries (3 files):
- supplementary/
- supplementary/s1.pdf
- supplementary/s2.pdf
- supplementary/s3.pdf
